# Supplementary material for: 2-Methoxyestradiol as an Antiproliferative Agent for Long-Term Estrogen-Deprived Breast Cancer Cells
Source: Curr Issues Mol Biol. 2023 Sep 9;45(9):7336–51. doi: 10.3390/cimb45090464 (PMC10527823; doi:10.3390/cimb45090464)
Supplement: Supplementary file 1 [file cimb-45-00464-s001.zip]

Archive with 1 entries (1 files):
- cimb-2526369-supplementary.pdf
